# Supplementary material for: FTO Intronic SNP Strongly Influences Human Neck Adipocyte Browning Determined by Tissue and PPARγ Specific Regulation: A Transcriptome Analysis
Source: Cells. 2020 Apr 16;9(4):987. doi: 10.3390/cells9040987 (PMC7227023; doi:10.3390/cells9040987)
Supplement: Supplementary file 1 [file cells-09-00987-s001.zip]

Archive with 2 entries (2 files):
- Supplementary Figures Cells.docx
- Supplementary Tables Cells revised.docx
